# Supplementary material for: Signaling through Lrg1, Rho1 and Pkc1 Governs Candida albicans Morphogenesis in Response to Diverse Cues
Source: PLoS Genet. 2016 Oct 27;12(10):e1006405. doi: 10.1371/journal.pgen.1006405 (PMC5082861; doi:10.1371/journal.pgen.1006405)
Supplement: S1 Table — Mutants were scored for degree of filamentation on a scale from 0 (yeast), 1 (chained yeast), 2 (short filaments), or 3 (long filaments). (XLSX) [file pgen.1006405.s001.xlsx]

## Sheet: Sheet1
Table S1 Negative regulator of filamentation from the arrayed morphology screen.
Mutants were scored for degree of filamentation on a scale from 0 (yeast), 1 (chained yeast), 2 (short filaments) or 3 (long filaments).
Plate	Well Position	Lucy	ORF #	Gene Name
14	G4	3	orf19.7489	LRG1
14	G5	3	orf19.7489	LRG1
12	B5	3	orf19.8085	SFL1
12	B6	3	orf19.8085	SFL1
3	C4	3	orf19.6109	TUP1
3	C5	3	orf19.6109	TUP1
3	E5	2	orf19.7622	SPT3
12	A11	2	orf19.1253	PHO4
2	D10	2	orf19.12344	orf19.4880
1	B10	2	orf19.723	BCR1
3	D11	1	orf19.7381	AHR1
3	D12	1	orf19.7381	AHR1
5	C8	1	orf19.7381	AHR1
7	B8	1	orf19.7381	AHR1
7	B9	1	orf19.7381	AHR1
6	C7	1	orf19.658	GIN1
4	E3	1	orf19.564	KAR3
4	E4	1	orf19.564	KAR3
2	E12	1	orf19.12893	orf19.5438
2	F1	1	orf19.12893	orf19.5438
9	A1	1	orf19.7388	PBS2
9	A2	1	orf19.7388	PBS2
10	D10	1	orf19.5901	PKC1
11	B5	1	orf19.6102	RCA1
11	C5	1	orf19.6102	RCA1
4	D4	1	orf19.3995	RIM13
5	C7	1	orf19.3995	RIM13
3	C2	1	orf19.6011	SIN3
3	C3	1	orf19.6011	SIN3
10	B5	1	orf19.3256	SLN1
10	B6	1	orf19.3256	SLN1
3	E6	1	orf19.7622	SPT3
11	G8	1	orf19.3405	ZCF18
11	G7	1	orf19.1718	ZCF8
