# Supplementary material for: Signaling through Lrg1, Rho1 and Pkc1 Governs Candida albicans Morphogenesis in Response to Diverse Cues
Source: PLoS Genet. 2016 Oct 27;12(10):e1006405. doi: 10.1371/journal.pgen.1006405 (PMC5082861; doi:10.1371/journal.pgen.1006405)
Supplement: S4 Table — (XLSX) [file pgen.1006405.s004.xlsx]

## Sheet: Sheet1
S4 Table: Oligonucleotides used in this study.
Primer Name	Description	Sequence
oLC1027	CaPKC1-429-F-ApaI	TTGCGGGCCCCCTACTTTTCGCCGTACTCTAAG
oLC1028	CaPKC1+3713-R-ApaI	TTGCGGGCCCGTCACTACAAGAACTGATACCCG
oLC1029	CaPKC1+3714-F-NotI	ATAAGAATGCGGCCGCCGCTGTGGCAGGTAGTTTGAAG
oLC1030	CaPKC1+4119-R-SacII	TCCCCGCGGCCATTGTCTTGGTGTATGCC
oLC1035	CaPKC1+3-F	GTCGACGTCACAGCCGTCAC
oLC1036	CaPKC1+256-F	GCTAGTAGGAGCTCGGTCATTTCTG
oLC1037	CaPKC1+676-F	GCTAAGAAGCGTGAGACAGTTGTGG
oLC1038	CaPKC1+1192-F	GGACGTCATGGGGCCATCCGTC
oLC1039	CaPKC1+1587-F	CTGTGGTATGTCATTGCAAATGGC
oLC1040	CaPKC1+2127-F	CCAGGTCCGTAGTCCCTTTGC
oLC1041	CaPKC1+2718-F	GGGGCATATTAAGATTGGTG
oLC1042	CaPKC1+3200-F	CACCAAGATTGACACCAGTGG
oLC1456	IHD1+364-F	GCTACTAATGGTAACGATGG
oLC1457	IHD1+614-R	GCAGCATTAGTAGCGTCAGA
oLC1645	HIS-F	ACAAACCTACTAATATCAGAT
oLC2029	CaHA-R	GGCGAGGTATTGGATAGTTC
oLC244	M13-F	GTAAAACGACGGCCAG
oLC274	pJK863down-F	CTGTCAAGGAGGGTATTCTGG
oLC275	pJK863up-R	AAAGTCAAAGTTCCAAGGGG
oLC2836	CaRHO1-70F M13R	TACCTTCCCTCCCCTCCCCTCTTCCCCTTTTAATAATACATCTATCAAATATAACATATAAACTTACATAGGAAACAGCTATGACCATG
oLC2837	CaRHO1+667R M13F	TTTTTCTTTTAGCTTTTGCTATTGCTAGTGCTTCTTCTTCTTCTTCTTGTTCTTTTAGTTGTTGTTTCATGTAAAACGACGGCCAG
oLC2838	CaRHO1-140F M13R	ACTCTCTTTTTCTTTGATTCCATATATATTTTTAATCCCTTTATTTAATTACTTTCAACAACAACCACCCGGAAACAGCTATGACCATG
oLC2840	CaRHO1-446F	CAGTCGATATTAGAGAAGAC
oLC2841	CaRHO1+171F	GAATTGGCATTATGGGATAC
oLC2842	CaRHO1+401R	GCTTCAATAGTATGAGGATC
oLC2843	CaRHO1+911R	GTATCAGGAGAAGTTAAACC
oLC2860	TetO-CaRHO1 pLC330R	AAGTCTTACCACAAGCACCATCACCGACAATGACTAATTTTCTACGAAGTTCAGCTGGACCGTTAACCATCGACTATTTATATTTGTATG
oLC2862	CaRHO1-446F ApaI	TTGCGGGCCCCAGTCGATATTAGAGAAGAC
oLC2863	CaRHO1-228R	GAGTGTGAGAGAGAAAAAAG
oLC2864	CaRHO1-248F	CTTTTTTCTCTCTCACACTC
oLC2865	CaRHO1+891F	GGTTTAACTTCTCCTGATAC
oLC2866	CaRHO1+1111R ApaI	TTGCGGGCCCCACTACCACTACCACACTAAC
oLC2867	CaRHO1+1112F NotI	TACGACTTGCGGCCGCGTGGTGTTTGTGTTTGTGTTC
oLC2868	CaRHO1+1462R SacII	GGCACCGCGGGGAAATGTTGATACGTCTAG
oLC2994	CaRHO1+42-F T23N	GTCGGTGATGGTGCTTGTGGTAAGAATTGTTTATTAATTG
oLC2995	CaRHO1+82-R T23N	CAATTAATAAACAATTCTTACCACAAGCACCATCACCGAC
oLC2996	CaRHO1+177-F Q67L	GGCATTATGGGATACTGCTGGTCTAGAAGATTATGATAGATTAAG
oLC2997	CaRHO1+221-R Q67L	CTTAATCTATCATAATCTTCTAGACCAGCAGTATCCCATAATGCC
oLC2998	CaPKC1+2525-F M850G	CAGAGAATAGAATCTACTTTGTTGGCGAGTATATATCTGGAGGTGAC
oLC2999	CaPKC1+2571-R M850G	GTCACCTCCAGATATATACTCGCCAACAAAGTAGATTCTATTCTCTG
oLC3972	Ca19.5648d Ext F (-233 bp)	GGATGTTCAAAACCACAATC
oLC3973	Ca19.5648d Ext R (+970 bp)	CTGTAAAGATTCCAGAGAAG
oLC3976	Ca19.7489 F pLC49	TTTTGATTTTGTTTATTATTTGTTTTACTGGGTTTTGTTTTGTGATTTTGATTTTTGACAGTTTAATAACGGAAACAGCTATGACCATG
oLC3977	Ca19.7489 R pLC49	TTATACATATAAAAGAAAAGAATACGGGGGAAAAAAAAGGAATGATTGGCAATTCTTTATTAATTTCTGTGTAAAACGACGGCCAG
oLC3978	Ca19.7489d Ext F (-198 bp)	CTACAACAATCAAGTAGGAG
oLC3979	Ca19.7489d Ext R (+4755 bp)	GTATGTTGTTGTGTTGTTGG
oLC3980	Ca19.7489d Int F (+651 bp)	GAACCAATAATATCGTCACC
oLC3981	Ca19.7489d Int R (+1147 bp)	CTTGTTCATTAGTGATTTCG
oLC534	CaTAR-797-R	GATGGAGATAGTTTACGG
oLC554	CaRAS1-944-F	GATATATTACATGTACGCG
oLC559	CaGFP+1-F-SacII	TCCCCGCGGATGAGTAAGGGAGAAGAAC
oLC562	CaRAS1+388-R-SacI	CCCGAGCTCGATAACTAACTTGTCTTTCC
oLC563	CaRAS1+526-R	CAGCTTCAGCAATTTTAGC
oLC750	HWP1+872-F	CCACTACTACTGAAGCCAAATC
oLC751	HWP1+1111-R	AAGTGGATACTGTACCAGTTGG
oLC752	GPD1+570-F	AGTATGTGGAGCTTTACTGGGA
oLC753	GPD1+766-R	CAGAAACACCAGCAACATCTTC
oLC950	CaPKC1-706-F	CCAGATTGCAATTGTCG
oLC951	CaPKC1+3880-R	GAGAGCATTGCCAACGTGGCTG
oLC956	CaTetPKC1+439-R	CCATAAGATAAAGATGAG
oLC4007	CaNRG1+861-F pLC575	CAACAGACAACAACACAGGACTTTAGAAGCTTCACATGTTGGAACAAAATACAACACCAAGAGCCTAGTACCCGGGTACCCATACGATGT
oLC4008	CaNRG1+1003-R pLC575	AAAAAAAAACTAAACCCAAGCAATTAACCATCCAAATTTAACCCGTTTTATAATACAATTTTGACCACATTCGATGAATTCGAGCTCGTT
oLC3280	CaNRG1+793F WT primer	CCCGTTTTGCTCGTCAAG
oLC3267	CaNRG1+1676R	GCCAGATACTTAGCACTGGGA
